# Supplementary material for: Development and External Validation of an Explainable AHP-ML Model for Orthodontic Tooth Extraction and Anchorage Decision Support
Source: Bioengineering (Basel). 2026 Jun 10;13(6):671. doi: 10.3390/bioengineering13060671 (PMC13295870; doi:10.3390/bioengineering13060671)
Supplement: Supplementary file 1 [file bioengineering-13-00671-s001.zip]

Archive with 1 entries (1 files):
- bioengineering-4316008-supplementary.pdf
